# Supplementary material for: GSimp: A Gibbs sampler based left-censored missing value imputation approach for metabolomics studies
Source: PLoS Comput Biol. 2018 Jan 31;14(1):e1005973. doi: 10.1371/journal.pcbi.1005973 (PMC5809088; doi:10.1371/journal.pcbi.1005973)
Supplement: S1 Table — # missing variables: number of missing variables; iters_each: number of iterations for imputing each missing variable; iters_all: number of iterations for imputing the whole matrix; n_cores: number of cores. (XLSX) [file pcbi.1005973.s004.xlsx]

## Sheet: Sheet1
Data size	# missing variables	iters_each	iters_all	n_cores	Time
200×200	80	50	10	2	180.19 secs
200×200	80	50	10	5	81.76 secs
200×200	80	50	10	10	51.72 secs
200×200	60	50	10	2	138.3 secs
200×200	60	50	10	5	60.99 secs
200×200	60	50	10	10	38.76 secs
200×200	40	50	10	2	92.13 secs
200×200	40	50	10	5	40.34 secs
200×200	40	50	10	10	28.45 secs
200×200	20	50	10	2	45.79 secs
200×200	20	50	10	5	21.59 secs
200×200	20	50	10	10	16.29 secs
